# Supplementary material for: Effect of blindfolding the lead resuscitator on frequency of closed-loop communication during veterinary cardio-pulmonary resuscitation training: a randomized, controlled pilot study
Source: Front Vet Sci. 2025 Jan 8;11:1484506. doi: 10.3389/fvets.2024.1484506 (PMC11750865; doi:10.3389/fvets.2024.1484506)
Supplement: Supplementary file 1 [file Data_Sheet_1.ZIP]

Archive with 1 entries (1 files):
- Supplementary files .docx
